# Supplementary material for: Identification of tomato accessions as source of new genes for improving heat tolerance: from controlled experiments to field
Source: BMC Plant Biol. 2021 Jul 22;21:345. doi: 10.1186/s12870-021-03104-4 (PMC8296629; doi:10.1186/s12870-021-03104-4)
Supplement: Supplementary file 2 — Additional file 2: Supplementary Table 1: Details of the accessions analysed in the different experiments carrried out in the current study. Species, group, subgroup, donor, and the experiments in which they were analyzed are listed. Supplementary Table 2: Adjusted values for the 235 accession for the traits flower number (FLN), fruit number (FRN) and fruit set percentage (FRS) recalculated using the adjusted factor for each block at three temperature regimen T1(25ºC/20ºC), T2(30ºC/25ºC) and T3 (35ºC/30ºC). Supplementary Table 3: Values for fruit set percentage (FRS) at T1 (25ºC/20ºC), T2(30ºC/25ºC) and T3(35ºC/30ºC) of the 76 genotypes with significantly higher FRS than the sensitive controls at least one high temperature regimen. Temperature regimen indicates at what regime the tolerance was observed: T2 (29 genotypes), T3 (25 genotypes) or at both temperature regimens T2_T3 (21 genotypes). Supplementary Table 4: Dunnett´s test to compare 16 putative heat tolerant genotypes and the control ‘MoneyMaker’ for flower number (FLN) and fruit number (FRN) in each of the four truss evaluated in MVCRI_2018 experiment. [file 12870_2021_3104_MOESM2_ESM.xlsx]

## Sheet: Title & authors
	Identification of tomato accessions as source of new genes for improving heat tolerance. From controlled experiments to field.
	María José Gonzalo1, Inmaculada Nájera2, Carlos Baixauli2, David Gil 3, Teresa Montoro3, Vicky Soriano3, Fabrizio Olivieri4, Maria Manuela Rigano4, Daniela Ganeva5, Stanislava Grozeva-Tileva5, Galina Pevicharova5, Amalia Barone4, Antonio Granell1, Antonio José Monforte1*
	1Instituto de Biología Molecular y Celular de Plantas, Universitat Politècnica de València-Consejo Superior de Investigaciones Científicas, Ingeniero Fausto Elio s/n. 46022 Valencia, Spain
	2Centro de Experiencias Cajamar Paiporta (Valencia), Spain
	3Enza Zaden Centro de Investigación S.L., Almería, Spain.
	4Department of Agricultural Sciences, University of Naples Federico II, Portici, Italy
	5Maritsa Vegetable Crops Research Institute, Plovdiv, Bulgaria
	* Correspondence:
	Corresponding Author: amonforte@ibmcp.upv.es

## Sheet: Sup1 Accession list 
Original Code	Species	Group	Subgroup	Donor	Experiment
BGV006129	S. pimpinellifolium	wild	wild	COMAV	FCCV_2016
BGV006327	S. pimpinellifolium	wild	wild	COMAV	FCCV_2016
BGV006328	S. pimpinellifolium	wild	wild	COMAV	FCCV_2016
BGV006333	S. pimpinellifolium	wild	wild	COMAV	FCCV_2016
BGV006336	S. pimpinellifolium	wild	wild	COMAV	FCCV_2016
BGV006341	S. pimpinellifolium	wild	wild	COMAV	FCCV_2016
BGV006343	S. pimpinellifolium	wild	wild	COMAV	FCCV_2016
BGV006344	S. pimpinellifolium	wild	wild	COMAV	FCCV_2016
BGV006347	S. pimpinellifolium	wild	wild	COMAV	FCCV_2016
BGV006360	S. pimpinellifolium	wild	wild	COMAV	FCCV_2016
BGV006369	S. pimpinellifolium	wild	wild	COMAV	FCCV_2016
BGV006452	S. pimpinellifolium	wild	wild	COMAV	FCCV_2016
BGV006468	S. pimpinellifolium	wild	wild	COMAV	FCCV_2016
BGV006484	S. pimpinellifolium	wild	wild	COMAV	FCCV_2016
BGV006639	S. pimpinellifolium	wild	wild	COMAV	FCCV_2016
BGV006690	S. pimpinellifolium	wild	wild	COMAV	FCCV_2016
BGV006691	S. pimpinellifolium	wild	wild	COMAV	FCCV_2016
BGV006712	S. pimpinellifolium	wild	wild	COMAV	FCCV_2016
BGV007095	S. pimpinellifolium	wild	wild	COMAV	FCCV_2016
BGV007104	S. pimpinellifolium	wild	wild	COMAV	FCCV_2016
BGV007109	S. pimpinellifolium	wild	wild	COMAV	FCCV_2016 FCCV_2017 ENZA_2018
BGV007111	S. pimpinellifolium	wild	wild	COMAV	FCCV_2016 FCCV_2017
BGV007155	S. pimpinellifolium	wild	wild	COMAV	FCCV_2016
BGV007161	S. pimpinellifolium	wild	wild	COMAV	FCCV_2016
BGV007208	S. pimpinellifolium	wild	wild	COMAV	FCCV_2016
BGV007222	S. pimpinellifolium	wild	wild	COMAV	FCCV_2016
BGV007225	S. pimpinellifolium	wild	wild	COMAV	FCCV_2016
BGV007355	S. pimpinellifolium	wild	wild	COMAV	FCCV_2016
BGV007946	S. pimpinellifolium	wild	wild	COMAV	FCCV_2016
BGV007947	S. pimpinellifolium	wild	wild	COMAV	FCCV_2016 FCCV_2017
BGV008029	S. pimpinellifolium	wild	wild	COMAV	FCCV_2016
BGV008030	S. pimpinellifolium	wild	wild	COMAV	FCCV_2016 FCCV_2017
BGV008031	S. pimpinellifolium	wild	wild	COMAV	FCCV_2016
BGV008048	S. pimpinellifolium	wild	wild	COMAV	FCCV_2016
BGV008074	S. pimpinellifolium	wild	wild	COMAV	FCCV_2016
BGV008076	S. pimpinellifolium	wild	wild	COMAV	FCCV_2016
BGV008094	S. pimpinellifolium	wild	wild	COMAV	FCCV_2016
BGV008114	S. pimpinellifolium	wild	wild	COMAV	FCCV_2016 FCCV_2017 ENZA_2018
BGV013164	S. pimpinellifolium	wild	wild	COMAV	FCCV_2016
BGV013168	S. pimpinellifolium	wild	wild	COMAV	FCCV_2016
BGV013923	S. pimpinellifolium	wild	wild	COMAV	FCCV_2016
BGV015381	S. pimpinellifolium	wild	wild	COMAV	FCCV_2016
BGV015382	S. pimpinellifolium	wild	wild	COMAV	FCCV_2016
BGV13717	S. pimpinellifolium	wild	wild	COMAV	FCCV_2016
TO-937	S. pimpinellifolium	wild	wild	La Mayora	FCCV_2016
LA0373	S. pimpinellifolium	wild	wild	TGRC	FCCV_2016
LA0400	S. pimpinellifolium	wild	wild	TGRC	FCCV_2016
LA0411	S. pimpinellifolium	wild	wild	TGRC	FCCV_2016
LA0417	S. pimpinellifolium	wild	wild	TGRC	FCCV_2016
LA0442	S. pimpinellifolium	wild	wild	TGRC	FCCV_2016
LA0480	S. pimpinellifolium	wild	wild	TGRC	FCCV_2016 FCCV_2017 ENZA_2018
LA0722	S. pimpinellifolium	wild	wild	TGRC	FCCV_2016
LA1242	S. pimpinellifolium	wild	wild	TGRC	FCCV_2016
LA1246	S. pimpinellifolium	wild	wild	TGRC	FCCV_2016
LA1269	S. pimpinellifolium	wild	wild	TGRC	FCCV_2016
LA1341	S. pimpinellifolium	wild	wild	TGRC	FCCV_2016
LA1478	S. pimpinellifolium	wild	wild	TGRC	FCCV_2016
LA1521	S. pimpinellifolium	wild	wild	TGRC	FCCV_2016
LA1547	S. pimpinellifolium	wild	wild	TGRC	FCCV_2016
LA1578	S. pimpinellifolium	wild	wild	TGRC	FCCV_2016
LA1579	S. pimpinellifolium	wild	wild	TGRC	FCCV_2016
LA1582	S. pimpinellifolium	wild	wild	TGRC	FCCV_2016
LA1584	S. pimpinellifolium	wild	wild	TGRC	FCCV_2016
LA1589	S. pimpinellifolium	wild	wild	TGRC	FCCV_2016
LA1591	S. pimpinellifolium	wild	wild	TGRC	FCCV_2016
LA1596	S. pimpinellifolium	wild	wild	TGRC	FCCV_2016
LA1617	S. pimpinellifolium	wild	wild	TGRC	FCCV_2016
LA1847	S. pimpinellifolium	wild	wild	TGRC	FCCV_2016
LA1924	S. pimpinellifolium	wild	wild	TGRC	FCCV_2016
LA1933	S. pimpinellifolium	wild	wild	TGRC	FCCV_2016
LA2093	S. pimpinellifolium	wild	wild	TGRC	FCCV_2016
LA2147	S. pimpinellifolium	wild	wild	TGRC	FCCV_2016 FCCV_2017
LA2173	S. pimpinellifolium	wild	wild	TGRC	FCCV_2016
LA2181	S. pimpinellifolium	wild	wild	TGRC	FCCV_2016
LA2183	S. pimpinellifolium	wild	wild	TGRC	FCCV_2016
LA2184	S. pimpinellifolium	wild	wild	TGRC	FCCV_2016 FCCV_2017
LA2187	S. pimpinellifolium	wild	wild	TGRC	FCCV_2016
LA2425	S. pimpinellifolium	wild	wild	TGRC	FCCV_2016
LA4431	S. pimpinellifolium	wild	wild	TGRC	FCCV_2016
LA0746	S. cheesmaniae	wild	wild	TGRC	FCCV_2016
TRVA0030	S. lycopersicum "de penjar o da serbo"	traditional_penjar	traditional	TRADITOM	FCCV_2016 FCCV_2017 ENZA_2018
TRVIO040	S. lycopersicum "de penjar o da serbo"	traditional_penjar	traditional	TRADITOM	FCCV_2016 FCCV_2017 RNASeq
TRP00010	S. lycopersicum "de penjar o da serbo"	traditional_penjar	traditional	TRADITOM	FCCV_2016
TRP00030	S. lycopersicum "de penjar o da serbo"	traditional_penjar	traditional	TRADITOM	FCCV_2016
TRPo0040	S. lycopersicum "de penjar o da serbo"	traditional_penjar	traditional	TRADITOM	FCCV_2016
TRBA0160	S. lycopersicum "de penjar o da serbo"	traditional_penjar	traditional	TRADITOM	FCCV_2016 RNASeq
TRBA0260	S. lycopersicum "de penjar o da serbo"	traditional_penjar	traditional	TRADITOM	FCCV_2016
TRBA1100	S. lycopersicum "de penjar o da serbo"	traditional_penjar	traditional	TRADITOM	FCCV_2016
TRBA1140	S. lycopersicum "de penjar o da serbo"	traditional_penjar	traditional	TRADITOM	FCCV_2016
TRBA1580	S. lycopersicum "de penjar o da serbo"	traditional_penjar	traditional	TRADITOM	FCCV_2016
TRBA1700	S. lycopersicum "de penjar o da serbo"	traditional_penjar	traditional	TRADITOM	FCCV_2016
TRBA1830	S. lycopersicum "de penjar o da serbo"	traditional_penjar	traditional	TRADITOM	FCCV_2016
TRCA0820	S. lycopersicum "de penjar o da serbo"	traditional_penjar	traditional	TRADITOM	FCCV_2016
TRCA1000	S. lycopersicum "de penjar o da serbo"	traditional_penjar	traditional	TRADITOM	FCCV_2016
TRBA0710	S. lycopersicum "de penjar o da serbo"	traditional_penjar	traditional	TRADITOM	FCCV_2016
TRBA0720	S. lycopersicum "de penjar o da serbo"	traditional_penjar	traditional	TRADITOM	FCCV_2016
TRBA1860	S. lycopersicum "de penjar o da serbo"	traditional_penjar	traditional	TRADITOM	FCCV_2016 FCCV_2017
TRVA1780	S. lycopersicum "de penjar o da serbo"	traditional_penjar	traditional	TRADITOM	FCCV_2016
TRVA2240	S. lycopersicum "de penjar o da serbo"	traditional_penjar	traditional	TRADITOM	FCCV_2016 FCCV_2017
TRVI0130	S. lycopersicum "de penjar o da serbo"	traditional_penjar	traditional	TRADITOM	FCCV_2016
TRVI0460	S. lycopersicum "de penjar o da serbo"	traditional_penjar	traditional	TRADITOM	FCCV_2016 FCCV_2017
TRVI1060	S. lycopersicum "de penjar o da serbo"	traditional_penjar	traditional	TRADITOM	FCCV_2016
TRVI1870	S. lycopersicum "de penjar o da serbo"	traditional_penjar	traditional	TRADITOM	FCCV_2016
TRPO0140	S. lycopersicum "de penjar o da serbo"	traditional_penjar	traditional	TRADITOM	FCCV_2016
TRBA0360	S. lycopersicum "de penjar o da serbo"	traditional_penjar	traditional	TRADITOM	FCCV_2016
TRBA0420	S. lycopersicum "de penjar o da serbo"	traditional_penjar	traditional	TRADITOM	FCCV_2016 FCCV_2017
TRBA1440	S. lycopersicum "de penjar o da serbo"	traditional_penjar	traditional	TRADITOM	FCCV_2016
TRBA1530	S. lycopersicum "de penjar o da serbo"	traditional_penjar	traditional	TRADITOM	FCCV_2016
TRCA0390	S. lycopersicum "de penjar o da serbo"	traditional_penjar	traditional	TRADITOM	FCCV_2016
TRCA1280	S. lycopersicum "de penjar o da serbo"	traditional_penjar	traditional	TRADITOM	FCCV_2016
TRCA1460	S. lycopersicum "de penjar o da serbo"	traditional_penjar	traditional	TRADITOM	FCCV_2016
TRVA2790	S. lycopersicum "de penjar o da serbo"	traditional_penjar	traditional	TRADITOM	FCCV_2016
TRVA2840	S. lycopersicum "de penjar o da serbo"	traditional_penjar	traditional	TRADITOM	FCCV_2016
TRVA1730	S. lycopersicum "de penjar o da serbo"	traditional_penjar	traditional	TRADITOM	FCCV_2016
TRVA1480	S. lycopersicum "de penjar o da serbo"	traditional_penjar	traditional	TRADITOM	FCCV_2016 FCCV_2017
TRVA1640	S. lycopersicum "de penjar o da serbo"	traditional_penjar	traditional	TRADITOM	FCCV_2016
BGV004573	S. lycopersicum	traditional	traditional	COMAV	FCCV_2016 FCCV_2017
BGV004582	S. lycopersicum	traditional	traditional	COMAV	FCCV_2016 FCCV_2017
BGV007932	S. lycopersicum	traditional	traditional	COMAV	FCCV_2016 FCCV_2017
BGV015194	S. lycopersicum	traditional	traditional	COMAV	FCCV_2016
Amalia	S. lycopersicum	traditional	traditional	La Mayora	FCCV_2016
Puro-812	S. lycopersicum	traditional	traditional	La Mayora	FCCV_2016
INCA-17	S. lycopersicum	traditional	traditional	La Mayora	FCCV_2016
INCA-33	S. lycopersicum	traditional	traditional	La Mayora	FCCV_2016
LA2661	S. lycopersicum	Modern_Inbred	Modern	TGRC	FCCV_2016 FCCV_2017 RNASeq
LA3120	S. lycopersicum	Modern_Inbred	Modern	TGRC	FCCV_2016 UNINA_2018
LA3320	S. lycopersicum	Modern_Inbred	Modern	TGRC	FCCV_2016 FCCV_2017 UNINA_2018
LA2662	S. lycopersicum	Modern_Inbred	Modern	TGRC	FCCV_2016 UNINA_2018
LA2660	S. lycopersicum	Modern_Inbred	Modern	TGRC	FCCV_2016 RNASeq
BGV000250	S. lycopersicum cerasiforme	Cerasiforme	Cerasiforme	COMAV	FCCV_2016
BGV005895	S. lycopersicum cerasiforme	Cerasiforme	Cerasiforme	COMAV	FCCV_2016
BGV006071	S. lycopersicum cerasiforme	Cerasiforme	Cerasiforme	COMAV	FCCV_2016 FCCV_2017 ENZA_2018 MVCRI_2018 UNINA_2018
BGV006148	S. lycopersicum cerasiforme	Cerasiforme	Cerasiforme	COMAV	FCCV_2016
BGV006225	S. lycopersicum cerasiforme	Cerasiforme	Cerasiforme	COMAV	FCCV_2016
BGV006274	S. lycopersicum cerasiforme	Cerasiforme	Cerasiforme	COMAV	FCCV_2016 FCCV_2017
BGV006753	S. lycopersicum cerasiforme	Cerasiforme	Cerasiforme	COMAV	FCCV_2016
BGV006792	S. lycopersicum cerasiforme	Cerasiforme	Cerasiforme	COMAV	FCCV_2016 FCCV_2017
BGV006867	S. lycopersicum cerasiforme	Cerasiforme	Cerasiforme	COMAV	FCCV_2016
BGV006931	S. lycopersicum cerasiforme	Cerasiforme	Cerasiforme	COMAV	FCCV_2016
BGV007888	S. lycopersicum cerasiforme	Cerasiforme	Cerasiforme	COMAV	FCCV_2016 FCCV_2017
BGV007927	S. lycopersicum cerasiforme	Cerasiforme	Cerasiforme	COMAV	FCCV_2016
BGV007931	S. lycopersicum cerasiforme	Cerasiforme	Cerasiforme	COMAV	FCCV_2016
BGV012634	S. lycopersicum cerasiforme	Cerasiforme	Cerasiforme	COMAV	FCCV_2016
BGV012641	S. lycopersicum cerasiforme	Cerasiforme	Cerasiforme	COMAV	FCCV_2016 FCCV_2017
Manacor F1	S. lycopersicum	Modern_Inbred	Modern	TRADITOM	FCCV_2016
Tomate Fi H13-91	S. lycopersicum	Modern_Inbred	Modern	TRADITOM	FCCV_2016
CLX 37847	S. lycopersicum	Modern_Inbred	Modern	TRADITOM	FCCV_2016
Ateneo	S. lycopersicum	Modern_Inbred	Modern	TRADITOM	FCCV_2016
Lucente	S. lycopersicum	Modern_Inbred	Modern	TRADITOM	FCCV_2016
Duratom	S. lycopersicum	Modern_Inbred	Modern	TRADITOM	FCCV_2016
Marmalindo	S. lycopersicum	Modern_Inbred	Modern	TRADITOM	FCCV_2016
Palamos	S. lycopersicum	Modern_Inbred	Modern	TRADITOM	FCCV_2016
TRPO0670	S. lycopersicum	Modern_Inbred	Modern	TRADITOM	FCCV_2016
DZ 3	S. lycopersicum	Modern_Inbred	Modern	TRADITOM	FCCV_2016
DZ11-1	S. lycopersicum	Modern_Inbred	Modern	TRADITOM	FCCV_2016
DZ 48	S. lycopersicum	Modern_Inbred	Modern	TRADITOM	FCCV_2016
Micron	S. lycopersicum	Modern_Inbred	Modern	TRADITOM	FCCV_2016
Dardo	S. lycopersicum	Modern_Inbred	Modern	TRADITOM	FCCV_2016
Pixel	S. lycopersicum	Modern_Inbred	Modern	TRADITOM	FCCV_2016
Gran Borghese	S. lycopersicum	Modern_Inbred	Modern	TRADITOM	FCCV_2016
Pizzetto	S. lycopersicum	Modern_Inbred	Modern	TRADITOM	FCCV_2016
Remo	S. lycopersicum	Modern_Inbred	Modern	TRADITOM	FCCV_2016
Garance	S. lycopersicum	Modern_Inbred	Modern	TRADITOM	FCCV_2016
E34770	S. lycopersicum	Modern_Commercial	Modern	Enza	FCCV_2016
E40805	S. lycopersicum	Modern_Commercial	Modern	Enza	FCCV_2016
E50142	S. lycopersicum	Modern_Commercial	Modern	Enza	FCCV_2016
E34745	S. lycopersicum	Modern_Commercial	Modern	Enza	FCCV_2016
Aegean	S. lycopersicum	Modern_Commercial	Modern	Enza	FCCV_2016
afamia	S. lycopersicum	Modern_Commercial	Modern	Enza	FCCV_2016
alindi-811	S. lycopersicum	Modern_Commercial	Modern	Enza	FCCV_2016
Amaral	S. lycopersicum	Modern_Commercial	Modern	Enza	FCCV_2016
Arbason	S. lycopersicum	Modern_Commercial	Modern	Enza	FCCV_2016
Barteza	S. lycopersicum	Modern_Commercial	Modern	Enza	FCCV_2016
Belfast	S. lycopersicum	Modern_Commercial	Modern	Enza	FCCV_2016
Belle	S. lycopersicum	Modern_Commercial	Modern	Enza	FCCV_2016
Bellfort	S. lycopersicum	Modern_Commercial	Modern	Enza	FCCV_2016
Buran	S. lycopersicum	Modern_Commercial	Modern	Enza	FCCV_2016
Campari	S. lycopersicum	Modern_Commercial	Modern	Enza	FCCV_2016
Celestino	S. lycopersicum	Modern_Commercial	Modern	Enza	FCCV_2016
Daniela	S. lycopersicum	Modern_Commercial	Modern	Enza	FCCV_2016
Durinta	S. lycopersicum	Modern_Commercial	Modern	Enza	FCCV_2016 FCCV_2017 ENZA_2018 MVCRI_2018 UNINA_2018
Elpida	S. lycopersicum	Modern_Commercial	Modern	Enza	FCCV_2016
Exane	S. lycopersicum	Modern_Commercial	Modern	Enza	FCCV_2016
Forester	S. lycopersicum	Modern_Commercial	Modern	Enza	FCCV_2016
Gironda	S. lycopersicum	Modern_Commercial	Modern	Enza	FCCV_2016
Halay344	S. lycopersicum	Modern_Commercial	Modern	Enza	FCCV_2016
Kanavaro	S. lycopersicum	Modern_Commercial	Modern	Enza	FCCV_2016
Lezaforta	S. lycopersicum	Modern_Commercial	Modern	Enza	FCCV_2016
Linda	S. lycopersicum	Modern_Commercial	Modern	Enza	FCCV_2016
Manadi	S. lycopersicum	Modern_Commercial	Modern	Enza	FCCV_2016 FCCV_2017 ENZA_2018 MVCRI_2018 UNINA_2018
Marenza	S. lycopersicum	Modern_Commercial	Modern	Enza	FCCV_2016
Mozateco	S. lycopersicum	Modern_Commercial	Modern	Enza	FCCV_2016
Newton	S. lycopersicum	Modern_Commercial	Modern	Enza	FCCV_2016
PaiPai	S. lycopersicum	Modern_Commercial	Modern	Enza	FCCV_2016 FCCV_2017 ENZA_2018 MVCRI_2018 UNINA_2018
Pitenza	S. lycopersicum	Modern_Commercial	Modern	Enza	FCCV_2016
Praetorius	S. lycopersicum	Modern_Commercial	Modern	Enza	FCCV_2016
Retaj	S. lycopersicum	Modern_Commercial	Modern	Enza	FCCV_2016 FCCV_2017
Savantas	S. lycopersicum	Modern_Commercial	Modern	Enza	FCCV_2016
Sylviana	S. lycopersicum	Modern_Commercial	Modern	Enza	FCCV_2016
Tugba	S. lycopersicum	Modern_Commercial	Modern	Enza	FCCV_2016
Vedetta	S. lycopersicum	Modern_Commercial	Modern	Enza	FCCV_2016
Velocity	S. lycopersicum	Modern_Commercial	Modern	Enza	FCCV_2016
Vento	S. lycopersicum	Modern_Commercial	Modern	Enza	FCCV_2016 FCCV_2017 ENZA_2018
Vernal	S. lycopersicum	Modern_Commercial	Modern	Enza	FCCV_2016
Vinicio	S. lycopersicum	Modern_Commercial	Modern	Enza	FCCV_2016
BAIKONUR	S. lycopersicum	Modern_Commercial	Modern	Enza	FCCV_2016
FIZUMA	S. lycopersicum	Modern_Commercial	Modern	Enza	FCCV_2016
GRAZIANO	S. lycopersicum	Modern_Commercial	Modern	Enza	FCCV_2016
GUSTINO	S. lycopersicum	Modern_Commercial	Modern	Enza	FCCV_2016
MAXEZA	S. lycopersicum	Modern_Commercial	Modern	Enza	FCCV_2016
MILANESA	S. lycopersicum	Modern_Commercial	Modern	Enza	FCCV_2016
MILLANDRO	S. lycopersicum	Modern_Commercial	Modern	Enza	FCCV_2016
NAGCARLAN	S. lycopersicum	Modern_Commercial	Modern	Enza	FCCV_2016
NORDICA	S. lycopersicum	Modern_Commercial	Modern	Enza	FCCV_2016
RALLY	S. lycopersicum	Modern_Commercial	Modern	Enza	FCCV_2016
SKYWAY687	S. lycopersicum	Modern_Commercial	Modern	Enza	FCCV_2016
TEMPTATION	S. lycopersicum	Modern_Commercial	Modern	Enza	FCCV_2016 FCCV_2017 ENZA_2018 MVCRI_2018 UNINA_2018
VELASCO	S. lycopersicum	Modern_Commercial	Modern	Enza	FCCV_2016
SODAGAR	S. lycopersicum	Modern_Commercial	Modern	Enza	FCCV_2016
BG617/14	S. lycopersicum	Bulgarian Modern_Inbred	MVCRI	MVCRI	FCCV_2017 MVCRI_2018 UNINA_2018
BG1923/15	S. lycopersicum	Bulgarian Modern_Inbred	MVCRI	MVCRI	FCCV_2017 MVCRI_2018 UNINA_2018
BG ALIA	S. lycopersicum	Bulgarian Modern_Inbred	MVCRI	MVCRI	FCCV_2017 MVCRI_2018 UNINA_2018
E7	S. lycopersicum	Italian landrace	UNINA	UNINA	FCCV_2017 ENZA_2018 MVCRI_2018 UNINA_2018
E8	S. lycopersicum	Italian landrace	UNINA	UNINA	FCCV_2017 ENZA_2018 MVCRI_2018 UNINA_2018
E17	S. lycopersicum	Italian landrace	UNINA	UNINA	FCCV_2017 MVCRI_2018 UNINA_2018
E36	S. lycopersicum	Italian landrace	UNINA	UNINA	FCCV_2017 ENZA_2018 MVCRI_2018 UNINA_2018
E37	S. lycopersicum	Italian landrace	UNINA	UNINA	FCCV_2017 ENZA_2018 UNINA_2018
E45	S. lycopersicum	Italian landrace	UNINA	UNINA	FCCV_2017 MVCRI_2018 UNINA_2018
E53	S. lycopersicum	Italian landrace	UNINA	UNINA	MVCRI_2018 UNINA_2018
E76	S. lycopersicum	Italian landrace	UNINA	UNINA	FCCV_2017 MVCRI_2018 UNINA_2018
MoneyMaker	S. lycopersicum	Negative control	IBMCP	IBMCP	FCCV_2016 FCCV_2017 MVCRI_2018 UNINA_2018
Monterrey	S. lycopersicum	Positive control	COMAV	COMAV	FCCV_2016 FCCV_2017 ENZA_2018 UNINA_2018
TRVA2360	S. lycopersicum	Negative control	IBMCP	IBMCP	FCCV_2016
DOCET	S. lycopersicum	Positive control	UNINA	UNINA	FCCV_2016
JAG8810	S. lycopersicum	Positive control	UNINA	UNINA	FCCV_2016 FCCV_2017

## Sheet: Sup2 adjusted values FCCV_16
Original Code	Species	Group	Subgroup	FLN_T1_ajust	FLN_T2_ajust	FLN_T3_ajust	FRN_T1_ajust	FRN_T2_ajust	FRN_T3_ajust	FRS_T1_ajust	FRS_T2_ajust	FRS_T3_ajust
BGV006129	S. pimpinellifolium	wild	wild	12.0381	11.9256	8.27019	6.60352	0	0	58.7584	0	0
BGV006327	S. pimpinellifolium	wild	wild	13.0381	7.75889	-	8.93685	0	-	72.3308	0	-
BGV006328	S. pimpinellifolium	wild	wild	10.2048	6.25889	2.60352	-	0	0	89.6035	0	0
BGV006333	S. pimpinellifolium	wild	wild	13.0381	8.25889	4.77019	8.10352	0	0	65.8373	0	0
BGV006336	S. pimpinellifolium	wild	wild	12.3715	12.7589	-	9.60352	0	-	81.7953	0	-
BGV006341	S. pimpinellifolium	wild	wild	11.2048	5.59222	-	8.60352	0	-	81.4217	0	-
BGV006343	S. pimpinellifolium	wild	wild	9.53815	4.75889	-	5.43685	0	-	62.1035	0	-
BGV006344	S. pimpinellifolium	wild	wild	10.7048	3.92556	-	9.60352	0	-	94.8416	0	-
BGV006347	S. pimpinellifolium	wild	wild	12.7048	7.75889	4.60352	7.27019	0	0	60.9369	0	0
BGV006360	S. pimpinellifolium	wild	wild	11.3715	4.75889	4.10352	8.60352	0	0	80.2005	0	0
BGV006369	S. pimpinellifolium	wild	wild	14.5381	11.5922	2.60352	9.27019	0	0	67.0454	0	0
BGV006452	S. pimpinellifolium	wild	wild	12.7048	5.42556	-	9.43685	0.270185	-	78.2702	9.85993	-
BGV006468	S. pimpinellifolium	wild	wild	10.7048	4.25889	-	8.43685	0	-	83.7305	0	-
BGV006484	S. pimpinellifolium	wild	wild	11.8715	10.7589	-	9.77019	2.10352	-	86.7464	20.7303	-
BGV006639	S. pimpinellifolium	wild	wild	16.0381	15.5922	6.10352	13.4369	0	0	86.9719	0	0
BGV006690	S. pimpinellifolium	wild	wild	12.7048	0.425556	-	10.4369	0	-	86.2702	0	-
BGV006691	S. pimpinellifolium	wild	wild	8.53815	15.5922	-	4.10352	0	-	53.6035	0	-
BGV006712	S. pimpinellifolium	wild	wild	8.37148	9.42556	-	3.77019	0	-	50.6239	0	-
BGV007095	S. pimpinellifolium	wild	wild	6.87148	5.42556	4.77019	5.60352	0.270185	0	89.6035	9.85993	0
BGV007104	S. pimpinellifolium	wild	wild	7.20481	10.4256	1.60352	6.10352	2.10352	0	92.4607	21.3426	0
BGV007109	S. pimpinellifolium	wild	wild	7.37148	9.25889	2.43685	6.27019	6.10352	0.603519	92.6268	62.5067	34.8976
BGV007111	S. pimpinellifolium	wild	wild	7.20481	11.5922	2.27019	6.43685	7.43685	2.27019	97.2226	61.4456	99.6035
BGV007155	S. pimpinellifolium	wild	wild	7.20481	9.42556	4.93685	5.60352	2.10352	0	85.3178	23.413	0
BGV007161	S. pimpinellifolium	wild	wild	9.20481	9.25889	4.77019	8.10352	0	0	94.048	0	0
BGV007208	S. pimpinellifolium	wild	wild	9.53815	8.59222	5.10352	6.93685	2.77019	0	78.1749	32.3621	0
BGV007222	S. pimpinellifolium	wild	wild	7.70481	8.42556	-	5.60352	0	-	79.6035	0	-
BGV007225	S. pimpinellifolium	wild	wild	8.87148	8.75889	-	7.10352	0	-	86.142	0	-
BGV007355	S. pimpinellifolium	wild	wild	13.5381	8.59222	-	7.77019	0.103519	-	60.8535	4.77593	-
BGV007946	S. pimpinellifolium	wild	wild	11.3715	7.75889	-	9.10352	0	-	84.6781	3.3771	-
BGV007947	S. pimpinellifolium	wild	wild	9.03815	6.92556	4.10352	7.43685	0	2.10352	88.2828	0	55.1591
BGV008029	S. pimpinellifolium	wild	wild	10.3715	7.42556	-	7.93685	5.60352	-	81.5707	70.1918	-
BGV008030	S. pimpinellifolium	wild	wild	6.87148	7.09222	4.27019	5.43685	0	1.60352	87.1035	0	42.4607
BGV008031	S. pimpinellifolium	wild	wild	9.70481	9.92556	-	8.43685	0	-	92.586	0	-
BGV008048	S. pimpinellifolium	wild	wild	9.53815	9.92556	-	6.27019	0	-	71.0321	0	-
BGV008074	S. pimpinellifolium	wild	wild	8.87148	6.42556	4.60352	7.93685	0	0	95.7574	0	0
BGV008076	S. pimpinellifolium	wild	wild	12.8715	7.92556	-	9.27019	0	-	75.9193	0	-
BGV008094	S. pimpinellifolium	wild	wild	16.3715	17.4256	-	11.7702	0	-	74.8613	0	-
BGV008114	S. pimpinellifolium	wild	wild	20.8048	13.7533	3.01463	17.348	10.6813	0.0146296	83.2146	76.2051	0.0146296
BGV013164	S. pimpinellifolium	wild	wild	14.9715	11.5867	9.34796	13.5146	0.0146296	0.0146296	90.0146	0.0146296	0.0146296
BGV013168	S. pimpinellifolium	wild	wild	12.8048	8.08667	1.51463	11.6813	0.0146296	0.0146296	90.9237	0.0146296	0.0146296
BGV013923	S. pimpinellifolium	wild	wild	12.3048	-0.246667	5.51463	8.01463	0.0146296	0.0146296	64.8795	0.0146296	0.0146296
BGV015381	S. pimpinellifolium	wild	wild	9.47148	8.08667	-	9.01463	0.0146296	-	94.7515	0.0146296	-
BGV015382	S. pimpinellifolium	wild	wild	11.1381	8.75333	6.51463	6.01463	0.0146296	0.0146296	53.746	0.0146296	0.0146296
BGV13717	S. pimpinellifolium	wild	wild	17.3048	15.2533	3.01463	14.1813	0.0146296	0.0146296	81.7454	0.0146296	0.0146296
TO-937	S. pimpinellifolium	wild	wild	12.1381	6.58667	-	10.348	0.0146296	-	84.9461	0.0146296	-
LA0373	S. pimpinellifolium	wild	wild	21.9715	14.0867	8.51463	18.1813	3.34796	0.0146296	82.5904	23.2704	0.0146296
LA0400	S. pimpinellifolium	wild	wild	17.1381	14.92	5.34796	14.348	2.84796	0.0146296	83.5098	18.6959	0.0146296
LA0411	S. pimpinellifolium	wild	wild	9.97148	13.5867	1.51463	9.51463	0.347963	0.0146296	95.0146	2.42427	0.0146296
LA0417	S. pimpinellifolium	wild	wild	11.3048	8.08667	3.01463	9.84796	0.0146296	0.0146296	86.7793	0.0146296	0.0146296
LA0442	S. pimpinellifolium	wild	wild	15.1381	2.58667	-	13.1813	0.0146296	-	86.8278	0.0146296	-
LA0480	S. pimpinellifolium	wild	wild	14.6381	12.42	4.51463	14.5146	11.0146	4.01463	98.8783	86.8567	88.9035
LA0722	S. pimpinellifolium	wild	wild	19.4715	15.5867	6.01463	14.848	10.0146	0.0146296	76.083	63.1725	0.0146296
LA1242	S. pimpinellifolium	wild	wild	12.9715	10.0867	8.51463	12.1813	0.51463	0.0146296	93.6044	4.85334	0.0146296
LA1246	S. pimpinellifolium	wild	wild	16.4715	17.0867	-	13.848	0.0146296	-	83.853	0.0146296	-
LA1269	S. pimpinellifolium	wild	wild	19.8048	10.2533	5.01463	16.848	2.01463	0.0146296	84.8886	19.0622	0.0146296
LA1341	S. pimpinellifolium	wild	wild	21.6381	15.7533	7.51463	16.848	0.0146296	0.0146296	77.7069	0.0146296	0.0146296
LA1478	S. pimpinellifolium	wild	wild	12.8048	12.92	6.51463	11.848	0.0146296	0.0146296	92.2224	0.0146296	0.0146296
LA1521	S. pimpinellifolium	wild	wild	17.3048	12.5867	8.51463	11.348	0.0146296	0.0146296	65.3992	0.0146296	0.0146296
LA1547	S. pimpinellifolium	wild	wild	9.30481	3.75333	-	5.51463	0.0146296	-	58.9432	0.0146296	-
LA1578	S. pimpinellifolium	wild	wild	12.6381	10.5867	-	12.0146	0.0146296	-	94.7515	0.0146296	-
LA1579	S. pimpinellifolium	wild	wild	15.3048	12.2533	8.34796	14.0146	0.0146296	0.0146296	91.319	0.0146296	0.0146296
LA1582	S. pimpinellifolium	wild	wild	15.1381	9.75333	-	12.848	0.0146296	-	84.63	0.0146296	-
LA1584	S. pimpinellifolium	wild	wild	10.9715	14.5867	6.01463	8.6813	0.0146296	0.0146296	78.8025	0.0146296	0.0146296
LA1589	S. pimpinellifolium	wild	wild	18.6381	12.92	-	14.848	0.0146296	-	79.4789	0.0146296	-
LA1591	S. pimpinellifolium	wild	wild	9.63815	3.42	-	9.34796	0.347963	-	96.5664	9.10554	-
LA1596	S. pimpinellifolium	wild	wild	20.4715	16.42	-	15.1813	0.0146296	-	73.9984	0.0146296	-
LA1617	S. pimpinellifolium	wild	wild	14.4715	1.25333	-	12.848	0.0146296	-	88.5204	0.0146296	-
LA1847	S. pimpinellifolium	wild	wild	13.4715	11.2533	-	12.6813	2.34796	-	93.8418	20.3045	-
LA1924	S. pimpinellifolium	wild	wild	8.30481	9.08667	-	6.84796	0.0146296	-	82.0146	0.0146296	-
LA1933	S. pimpinellifolium	wild	wild	11.9715	9.25333	-	11.5146	0.0146296	-	95.848	0.0146296	-
LA2093	S. pimpinellifolium	wild	wild	15.3048	13.7533	-	12.0146	0.0146296	-	78.2755	0.0146296	-
LA2147	S. pimpinellifolium	wild	wild	8.47148	9.75333	-	8.51463	9.6813	-	100.015	96.6813	-
LA2173	S. pimpinellifolium	wild	wild	8.47148	5.42	5.84796	8.01463	0.0146296	0.0146296	94.1323	0.0146296	0.0146296
LA2181	S. pimpinellifolium	wild	wild	8.47148	-	-	8.1813	-	-	96.0931	-	-
LA2183	S. pimpinellifolium	wild	wild	15.1548	3.91444	-	11.1146	0	-	76.1858	0	-
LA2184	S. pimpinellifolium	wild	wild	14.1548	10.9144	-	10.2813	7.11463	-	75.6849	70.749	-
LA2187	S. pimpinellifolium	wild	wild	14.4881	4.74778	-	12.7813	0.61463	-	91.546	19.7813	-
LA2425	S. pimpinellifolium	wild	wild	12.8215	9.58111	0.781296	11.7813	0	0	95.7813	0	0
LA4431	S. pimpinellifolium	wild	wild	16.6548	8.08111	-	10.7813	0	-	67.1282	0	-
LA0746	S. cheesmaniae	wild	wild	2.82148	9.91444	4.2813	0	8.94796	0	0	97.9956	0
TRVA0030	S. lycopersicum "de penjar o da serbo"	traditional_penjar	traditional	5.15481	7.91444	7.7813	1.44796	0.447963	3.44796	34.2641	8.87221	45.6146
TRVIO040	S. lycopersicum "de penjar o da serbo"	traditional_penjar	traditional	10.1548	10.9144	3.2813	7.61463	1.44796	2.7813	79.4423	15.9103	85.4956
TRP00010	S. lycopersicum "de penjar o da serbo"	traditional_penjar	traditional	9.32148	10.7478	-	6.94796	1.2813	-	79.4109	14.5354	-
TRP00030	S. lycopersicum "de penjar o da serbo"	traditional_penjar	traditional	9.48815	9.91444	1.2813	6.61463	1.7813	0	74.3268	21.2099	0
TRPo0040	S. lycopersicum "de penjar o da serbo"	traditional_penjar	traditional	9.82148	9.58111	12.1146	7.61463	0.947963	0	82.2374	12.7443	0
TRBA0160	S. lycopersicum "de penjar o da serbo"	traditional_penjar	traditional	5.15481	4.91444	1.2813	3.94796	0	0	85.9882	0	0
TRBA0260	S. lycopersicum "de penjar o da serbo"	traditional_penjar	traditional	6.98815	4.74778	3.94796	6.44796	0	0	99.7813	0	0
TRBA1100	S. lycopersicum "de penjar o da serbo"	traditional_penjar	traditional	5.48815	3.74778	0.281296	4.2813	0	0	86.8781	0	0
TRBA1140	S. lycopersicum "de penjar o da serbo"	traditional_penjar	traditional	6.32148	3.41444	2.11463	4.11463	0	0.281296	72.0035	0	21.2099
TRBA1580	S. lycopersicum "de penjar o da serbo"	traditional_penjar	traditional	5.65481	5.91444	3.44796	0	0	0	0	0	0
TRBA1700	S. lycopersicum "de penjar o da serbo"	traditional_penjar	traditional	5.65481	4.91444	1.7813	2.11463	0	0	43.5313	0	0
TRBA1830	S. lycopersicum "de penjar o da serbo"	traditional_penjar	traditional	4.48815	4.08111	3.2813	3.2813	0	0	83.7813	0	0
TRCA0820	S. lycopersicum "de penjar o da serbo"	traditional_penjar	traditional	6.65481	4.08111	0.781296	5.2813	0	0	86.6234	0	0
TRCA1000	S. lycopersicum "de penjar o da serbo"	traditional_penjar	traditional	6.48815	6.41444	1.2813	2.44796	0	0	43.0245	0	0
TRBA0710	S. lycopersicum "de penjar o da serbo"	traditional_penjar	traditional	7.32148	1.91444	1.2813	0.947963	0	0	16.448	0	0
TRBA0720	S. lycopersicum "de penjar o da serbo"	traditional_penjar	traditional	7.32148	3.08111	2.7813	5.44796	0.11463	0	80.7337	13.1146	0
TRBA1860	S. lycopersicum "de penjar o da serbo"	traditional_penjar	traditional	6.32148	6.08111	2.61463	2.11463	2.7813	1.11463	38.6702	54.3268	46.8401
TRVA1780	S. lycopersicum "de penjar o da serbo"	traditional_penjar	traditional	12.4881	8.24778	7.44796	11.1146	2.2813	0	92.932	32.39	0
TRVA2240	S. lycopersicum "de penjar o da serbo"	traditional_penjar	traditional	6.82148	5.41444	3.61463	2.11463	1.11463	0	35.6787	27.3675	0
TRVI0130	S. lycopersicum "de penjar o da serbo"	traditional_penjar	traditional	9.48815	4.58111	2.11463	7.94796	0	0	88.8722	0	0
TRVI0460	S. lycopersicum "de penjar o da serbo"	traditional_penjar	traditional	5.65481	6.74778	5.44796	4.7813	2.2813	2.44796	93.5313	40.3218	46.8401
TRVI1060	S. lycopersicum "de penjar o da serbo"	traditional_penjar	traditional	10.8215	6.74778	7.2813	6.2813	0	0	61.6861	0	0
TRVI1870	S. lycopersicum "de penjar o da serbo"	traditional_penjar	traditional	8.32148	4.91444	-	4.94796	0.447963	-	64.3646	15.1659	-
TRPO0140	S. lycopersicum "de penjar o da serbo"	traditional_penjar	traditional	8.82148	5.91444	-	6.2813	0	-	76.2519	0	-
TRBA0360	S. lycopersicum "de penjar o da serbo"	traditional_penjar	traditional	5.32148	2.91444	-	3.44796	0.281296	-	73.1146	21.2099	-
TRBA0420	S. lycopersicum "de penjar o da serbo"	traditional_penjar	traditional	4.32148	5.91444	1.2813	1.11463	1.11463	1.2813	33.1146	24.7813	99.7813
TRBA1440	S. lycopersicum "de penjar o da serbo"	traditional_penjar	traditional	3.32148	3.91444	-	0.781296	0	-	33.1146	0	-
TRBA1530	S. lycopersicum "de penjar o da serbo"	traditional_penjar	traditional	6.65481	6.41444	-	3.94796	0	-	65.5708	0	-
TRCA0390	S. lycopersicum "de penjar o da serbo"	traditional_penjar	traditional	6.82148	5.41444	-	1.7813	0.281296	-	30.5505	10.1261	-
BGV004573	S. lycopersicum	traditional	traditional	6.98815	4.58111	1.61463	3.7813	0.781296	0	59.7813	24.7813	0
BGV004582	S. lycopersicum	traditional	traditional	3.82148	5.41444	-	1.7813	0.61463	-	56.9242	17.0227	-
BGV007932	S. lycopersicum	traditional	traditional	4.81593	6.60889	2.4913	4.4913	0.657963	0.157963	84.0289	8.72939	0.157963
BGV015194	S. lycopersicum	traditional	traditional	4.98259	4.10889	-	3.9913	0.157963	-	72.033	0.157963	-
Amalia	S. lycopersicum	traditional	traditional	6.14926	-	-	4.4913	-	-	66.8246	-	-
Puro-812	S. lycopersicum	traditional	traditional	8.14926	7.94222	2.65796	6.32463	0.157963	0.157963	72.707	0.157963	0.157963
INCA-17	S. lycopersicum	traditional	traditional	6.31593	3.10889	5.4913	4.9913	0.157963	0.157963	72.658	0.157963	0.157963
INCA-33	S. lycopersicum	traditional	traditional	4.48259	4.60889	-	3.32463	0.157963	-	65.6752	0.157963	-
LA2661	S. lycopersicum	Modern_Inbred	Modern	8.14926	7.77556	5.65796	7.9913	4.15796	1.82463	92.3148	57.3008	30.461
LA3120	S. lycopersicum	Modern_Inbred	Modern	9.14926	6.44222	4.9913	6.9913	0.157963	2.15796	72.0878	0.157963	41.5373
LA3320	S. lycopersicum	Modern_Inbred	Modern	6.81593	6.27556	-	3.82463	0.157963	-	51.3208	0.157963	-
LA2662	S. lycopersicum	Modern_Inbred	Modern	9.14926	9.60889	-	8.4913	0.157963	-	87.8773	0.157963	-
LA2660	S. lycopersicon cerasiforme	Cerasiforme	Cerasiforme	15.9826	12.2756	3.65796	12.158	0.157963	0.157963	73.6274	0.157963	0.157963
BGV000250	S. lycopersicon cerasiforme	Cerasiforme	Cerasiforme	7.48259	7.44222	4.9913	5.9913	0.157963	0.157963	74.626	0.157963	0.157963
BGV005895	S. lycopersicon cerasiforme	Cerasiforme	Cerasiforme	7.98259	7.60889	2.9913	7.4913	0.157963	0.157963	88.158	0.157963	0.157963
BGV006071	S. lycopersicon cerasiforme	Cerasiforme	Cerasiforme	8.98259	6.60889	-	7.9913	2.32463	-	84.0865	37.3008	-
BGV006148	S. lycopersicon cerasiforme	Cerasiforme	Cerasiforme	14.1493	9.44222	-	9.4913	0.157963	-	64.5258	0.157963	-
BGV006225	S. lycopersicon cerasiforme	Cerasiforme	Cerasiforme	9.81593	7.44222	-	8.65796	0.82463	-	83.7645	10.158	-
BGV006274	S. lycopersicon cerasiforme	Cerasiforme	Cerasiforme	7.64926	7.10889	3.82463	6.4913	0.157963	1.82463	79.3246	0.157963	45.6125
BGV006753	S. lycopersicon cerasiforme	Cerasiforme	Cerasiforme	8.14926	5.60889	-	6.4913	0.157963	-	74.6678	0.157963	-
BGV006792	S. lycopersicon cerasiforme	Cerasiforme	Cerasiforme	5.98259	8.10889	4.82463	5.82463	0.157963	1.65796	89.6316	0.157963	32.3008
BGV006867	S. lycopersicon cerasiforme	Cerasiforme	Cerasiforme	12.8159	4.27556	-	9.15796	0.157963	-	68.5124	0.157963	-
BGV006931	S. lycopersicon cerasiforme	Cerasiforme	Cerasiforme	7.81593	6.27556	1.9913	6.32463	0.157963	0.157963	75.6682	0.157963	0.157963
BGV007888	S. lycopersicon cerasiforme	Cerasiforme	Cerasiforme	4.81593	5.27556	2.15796	4.15796	0.157963	1.65796	77.5773	0.157963	75.158
BGV007927	S. lycopersicon cerasiforme	Cerasiforme	Cerasiforme	11.1493	12.9422	4.65796	8.65796	0.157963	0.157963	74.071	0.157963	0.157963
BGV007931	S. lycopersicon cerasiforme	Cerasiforme	Cerasiforme	7.31593	8.60889	6.9913	6.15796	0.157963	0.157963	78.4188	0.157963	0.157963
BGV012634	S. lycopersicon cerasiforme	Cerasiforme	Cerasiforme	7.98259	10.4422	2.65796	6.82463	0.32463	0.157963	80.158	1.8821	0.157963
BGV012641	S. lycopersicon cerasiforme	Cerasiforme	Cerasiforme	7.48259	8.94222	3.9913	6.65796	0.82463	0.157963	83.1367	8.32123	0.157963
Manacor F1	S. lycopersicum	Modern_Inbred	Modern	4.81593	6.94222	3.15796	4.9913	0.32463	0.157963	93.7064	2.86067	0.157963
Tomate Fi H13-91	S. lycopersicum	Modern_Inbred	Modern	4.14926	4.60889	3.65796	3.4913	0.157963	1.15796	74.232	0.157963	28.7294
CLX 37847	S. lycopersicum	Modern_Inbred	Modern	4.31593	5.44222	1.65796	3.82463	1.15796	0.657963	78.7294	21.5865	33.4913
Ateneo	S. lycopersicum	Modern_Inbred	Modern	5.31593	9.10889	-	4.9913	1.82463	-	85.4521	20.158	-
Lucente	S. lycopersicum	Modern_Inbred	Modern	4.31593	4.94222	-	4.82463	1.15796	-	100.158	24.158	-
Duratom	S. lycopersicum	Modern_Inbred	Modern	6.48259	8.27556	2.4913	3.9913	1.15796	0.157963	56.2555	13.4913	0.157963
Marmalindo	S. lycopersicum	Modern_Inbred	Modern	4.48259	4.27556	-	3.9913	1.82463	-	79.4683	47.777	-
Palamos	S. lycopersicum	Modern_Inbred	Modern	4.64926	6.60889	-	4.4913	0.157963	-	86.8246	0.157963	-
TRPO0670	S. lycopersicum	Modern_Inbred	Modern	9.31593	8.44222	-	6.65796	0.991296	-	67.3993	11.0275	-
DZ 3	S. lycopersicum	Modern_Inbred	Modern	9.48259	9.94222	-	7.9913	1.32463	-	79.819	12.8852	-
DZ11-1	S. lycopersicum	Modern_Inbred	Modern	5.48259	5.44222	4.82463	4.15796	0.82463	1.4913	68.7294	14.4437	28.7294
DZ 48	S. lycopersicum	Modern_Inbred	Modern	6.52148	3.40889	-	4.65352	0	-	71.7817	0	-
Micron	S. lycopersicum	Modern_Inbred	Modern	12.1881	9.40889	6.65352	8.65352	5.98685	1.15352	71.2197	61.0038	17.4869
Dardo	S. lycopersicum	Modern_Inbred	Modern	17.0215	9.57556	-	11.6535	0.153519	-	68.6143	1.65352	-
Pixel	S. lycopersicum	Modern_Inbred	Modern	11.8548	7.40889	-	9.65352	3.48685	-	81.677	44.6677	-
Gran Borghese	S. lycopersicum	Modern_Inbred	Modern	10.0215	6.90889	-	6.32019	0	-	63.3202	0	-
Pizzetto	S. lycopersicum	Modern_Inbred	Modern	11.5215	8.40889	-	10.3202	2.65352	-	89.8419	30.1755	-
Remo	S. lycopersicum	Modern_Inbred	Modern	12.5215	8.40889	8.98685	11.6535	4.82019	2.82019	93.3202	54.7038	31.4683
Garance	S. lycopersicum	Modern_Inbred	Modern	6.35481	7.40889	6.32019	4.82019	1.65352	3.48685	76.3026	21.2634	55.25
TRCA1280	S. lycopersicum "de penjar o da serbo"	traditional_penjar	traditional	9.02148	8.40889	1.48685	1.65352	2.15352	1.48685	18.5054	24.5152	99.9869
TRCA1460	S. lycopersicum "de penjar o da serbo"	traditional_penjar	traditional	6.18815	3.90889	1.48685	5.48685	0	1.32019	89.176	0	88.8757
TRVA2790	S. lycopersicum "de penjar o da serbo"	traditional_penjar	traditional	7.35481	6.57556	3.65352	2.98685	0.486852	2.65352	40.8959	7.12971	72.7141
TRVA2840	S. lycopersicum "de penjar o da serbo"	traditional_penjar	traditional	6.52148	7.07556	-	2.15352	0	-	33.3202	0	-
TRVA1730	S. lycopersicum "de penjar o da serbo"	traditional_penjar	traditional	8.35481	4.74222	4.48685	5.82019	0.986852	1.82019	69.9869	19.3417	40.7276
TRVA1480	S. lycopersicum "de penjar o da serbo"	traditional_penjar	traditional	7.18815	5.07556	4.32019	4.15352	0	0.986852	58.1264	0	23.0638
TRVA1640	S. lycopersicum "de penjar o da serbo"	traditional_penjar	traditional	5.68815	6.40889	4.98685	4.65352	0	0	82.3398	0	0
E34770	S. lycopersicum_commercial	Modern_Commercial	Modern	7.35481	6.07556	4.65352	7.32019	1.65352	0	99.9869	25.6279	0
E40805	S. lycopersicum_commercial	Modern_Commercial	Modern	3.35481	1.90889	-	2.82019	0.486852	-	84.9869	21.4154	-
E50142	S. lycopersicum_commercial	Modern_Commercial	Modern	4.18815	4.74222	2.65352	3.48685	0.820185	1.32019	83.9869	16.1159	49.9869
E34745	S. lycopersicum_commercial	Modern_Commercial	Modern	9.35481	7.74222	-	7.65352	4.48685	-	82.1297	55.0889	-
Aegean	S. lycopersicum_commercial	Modern_Commercial	Modern	6.02148	4.24222	3.98685	1.98685	1.82019	1.32019	33.3202	39.2726	33.3202
afamia	S. lycopersicum_commercial	Modern_Commercial	Modern	5.68815	4.07556	6.82019	5.15352	3.32019	1.48685	91.1633	74.0609	21.9381
alindi-811	S. lycopersicum_commercial	Modern_Commercial	Modern	6.52148	5.90889	6.15352	5.48685	3.82019	0	84.6022	60.5132	0
Amaral	S. lycopersicum_commercial	Modern_Commercial	Modern	6.52148	4.90889	4.32019	3.65352	0.486852	0	56.3971	9.36185	0
Arbason	S. lycopersicum_commercial	Modern_Commercial	Modern	5.02148	4.74222	3.98685	3.48685	2.65352	0	69.9869	51.5998	0
Barteza	S. lycopersicum_commercial	Modern_Commercial	Modern	4.68815	4.07556	4.82019	3.98685	1.32019	0	85.7011	29.6165	0
Belfast	S. lycopersicum_commercial	Modern_Commercial	Modern	4.18815	4.07556	4.82019	3.32019	0	0	79.9869	0	0
Belle	S. lycopersicum_commercial	Modern_Commercial	Modern	7.02148	4.90889	4.32019	5.82019	2.15352	0	83.3202	40.6119	0
Bellfort	S. lycopersicum_commercial	Modern_Commercial	Modern	6.85481	4.74222	4.82019	3.82019	2.48685	0.986852	56.0844	48.3739	20.6765
Buran	S. lycopersicum_commercial	Modern_Commercial	Modern	6.35481	3.90889	5.15352	4.65352	0	0	73.6711	0	0
Campari	S. lycopersicum_commercial	Modern_Commercial	Modern	9.35481	8.74222	9.98685	6.65352	5.65352	0	71.4154	61.805	0
Celestino	S. lycopersicum_commercial	Modern_Commercial	Modern	7.52148	6.74222	5.48685	5.48685	2.65352	1.98685	73.3202	37.1962	36.3505
Daniela	S. lycopersicum_commercial	Modern_Commercial	Modern	7.18815	5.74222	5.98685	5.65352	1.98685	0	79.0566	32.4193	0
Durinta	S. lycopersicum_commercial	Modern_Commercial	Modern	7.85481	4.90889	5.82019	5.65352	2.98685	4.65352	72.3273	56.2369	79.9869
Elpida	S. lycopersicum_commercial	Modern_Commercial	Modern	5.35481	4.57556	6.48685	4.48685	2.82019	0	84.3619	56.6535	0
Exane	S. lycopersicum_commercial	Modern_Commercial	Modern	6.02148	2.90889	5.48685	4.15352	0	0	69.4313	0	0
Forester	S. lycopersicum_commercial	Modern_Commercial	Modern	7.52148	5.99222	6.07019	5.65352	2.07019	0.986852	75.5424	32.5105	16.4283
Gironda	S. lycopersicum_commercial	Modern_Commercial	Modern	5.43815	5.57556	6.15352	3.98685	0.320185	2.82019	74.3642	5.46948	47.2396
Halay344	S. lycopersicum_commercial	Modern_Commercial	Modern	5.58148	6.30556	7.12241	5.62241	3.28907	2.12241	90.7851	48.1902	29.0272
Kanavaro	S. lycopersicum_commercial	Modern_Commercial	Modern	4.74815	4.80556	6.37241	4.70574	3.03907	0.455741	87.0075	59.5013	0.455741
Lezaforta	S. lycopersicum_commercial	Modern_Commercial	Modern	4.58148	4.97222	3.28907	3.70574	2.28907	0.455741	69.175	40.7891	0.455741
Linda	S. lycopersicum_commercial	Modern_Commercial	Modern	6.49815	5.88889	7.37241	5.37241	1.87241	0.705741	74.3401	26.2829	4.40311
Manadi	S. lycopersicum_commercial	Modern_Commercial	Modern	6.66481	6.22222	5.45574	5.28907	3.37241	2.95574	71.1105	50.952	38.9173
Marenza	S. lycopersicum_commercial	Modern_Commercial	Modern	5.16481	5.30556	4.87241	4.45574	2.12241	0.455741	75.4313	34.4213	0.455741
Mozateco	S. lycopersicum_commercial	Modern_Commercial	Modern	6.49815	7.80556	5.28907	5.12241	2.78907	1.95574	70.8517	29.3019	30.7442
Newton	S. lycopersicum_commercial	Modern_Commercial	Modern	8.49815	6.88889	5.95574	7.12241	2.28907	0.455741	77.3788	28.6609	0.455741
PaiPai	S. lycopersicum_commercial	Modern_Commercial	Modern	6.99815	6.05556	5.12241	5.78907	4.12241	4.12241	74.8743	65.1616	79.0272
Pitenza	S. lycopersicum_commercial	Modern_Commercial	Modern	7.49815	10.2222	8.95574	6.28907	4.12241	0.455741	76.5427	37.7439	0.455741
Praetorius	S. lycopersicum_commercial	Modern_Commercial	Modern	7.99815	7.55556	6.62241	7.28907	5.62241	2.45574	84.1292	72.5488	32.8882
Retaj	S. lycopersicum_commercial	Modern_Commercial	Modern	6.99815	7.72222	4.28907	6.45574	2.12241	1.95574	84.1767	23.183	39.5862
Savantas	S. lycopersicum_commercial	Modern_Commercial	Modern	7.99815	7.72222	6.95574	7.28907	3.95574	0.455741	84.1292	48.183	0.455741
Sylviana	S. lycopersicum_commercial	Modern_Commercial	Modern	6.16481	5.88889	7.62241	4.78907	2.78907	0.455741	68.8768	42.88	0.455741
Tugba	S. lycopersicum_commercial	Modern_Commercial	Modern	7.16481	8.38889	2.95574	6.45574	6.78907	1.95574	82.2739	79.6224	60.4557
Vedetta	S. lycopersicum_commercial	Modern_Commercial	Modern	5.33148	5.38889	5.28907	5.28907	2.45574	0.455741	88.3345	40.4557	0.455741
Velocity	S. lycopersicum_commercial	Modern_Commercial	Modern	3.83148	3.38889	5.45574	4.12241	1.28907	2.28907	92.1224	28.2335	37.1224
Vento	S. lycopersicum_commercial	Modern_Commercial	Modern	4.66481	4.88889	5.78907	4.62241	2.28907	3.95574	86.6626	41.1965	66.0807
Vernal	S. lycopersicum_commercial	Modern_Commercial	Modern	4.99815	6.05556	5.78907	3.45574	0.455741	1.45574	58.5203	0.455741	19.2057
Vinicio	S. lycopersicum_commercial	Modern_Commercial	Modern	3.66481	6.22222	5.78907	3.95574	0.455741	0.455741	91.7601	0.455741	0.455741
BAIKONUR	S. lycopersicum_commercial	Modern_Commercial	Modern	4.66481	5.05556	3.78907	4.95574	0.789074	1.28907	93.5592	7.5986	25.4557
FIZUMA	S. lycopersicum_commercial	Modern_Commercial	Modern	5.16481	5.22222	6.28907	5.12241	1.62241	0.455741	87.9557	24.5937	0.455741
GRAZIANO	S. lycopersicum_commercial	Modern_Commercial	Modern	7.33148	7.88889	-	6.62241	6.28907	-	82.678	78.2335	-
GUSTINO	S. lycopersicum_commercial	Modern_Commercial	Modern	7.83148	6.22222	-	6.62241	2.62241	-	77.5391	37.5986	-
MAXEZA	S. lycopersicum_commercial	Modern_Commercial	Modern	5.99815	6.88889	3.95574	6.12241	5.45574	1.95574	92.3476	77.3788	43.3129
MILANESA	S. lycopersicum_commercial	Modern_Commercial	Modern	8.16481	9.05556	7.95574	6.62241	6.95574	2.95574	74.4557	75.4557	33.7891
MILLANDRO	S. lycopersicum_commercial	Modern_Commercial	Modern	8.83148	10.8889	6.78907	7.45574	6.78907	3.45574	78.2335	60.7732	47.8242
NAGCARLAN	S. lycopersicum_commercial	Modern_Commercial	Modern	9.49815	5.88889	9.45574	8.62241	1.95574	1.95574	84.9385	27.7285	17.1224
NORDICA	S. lycopersicum_commercial	Modern_Commercial	Modern	8.33148	7.55556	-	7.45574	0.455741	-	82.8087	0.455741	-
RALLY	S. lycopersicum_commercial	Modern_Commercial	Modern	5.16481	5.88889	-	4.28907	0.455741	-	72.3307	0.455741	-
SKYWAY687	S. lycopersicum_commercial	Modern_Commercial	Modern	5.99815	4.38889	4.45574	4.62241	0.455741	0.455741	68.0233	0.455741	0.455741
TEMPTATION	S. lycopersicum_commercial	Modern_Commercial	Modern	9.16481	7.88889	7.78907	7.95574	3.45574	5.78907	80.8129	40.4557	73.183
VELASCO	S. lycopersicum_commercial	Modern_Commercial	Modern	4.49815	4.38889	2.45574	3.12241	1.62241	0.455741	57.5986	29.6224	0.455741
SODAGAR	S. lycopersicum_commercial	Modern_Commercial	Modern	8.49815	2.72222	-	6.95574	0.455741	-	75.4557	0.455741	-

## Sheet: Sup3 FRS genotypes at T2 and T3
Original Code	Species	Group	Subgroup	Regimen tolerance	FRS_T1	FRS_T2	FRS_T3
BGV007208	S. pimpinellifolium	wild	wild	T2	78.1749	32.3621	0
BGV008029	S. pimpinellifolium	wild	wild	T2	81.5707	70.1918	-
BGV008114	S. pimpinellifolium	wild	wild	T2	83.2146	76.2051	0.0146296
LA0722	S. pimpinellifolium	wild	wild	T2	76.083	63.1725	0.0146296
LA2147	S. pimpinellifolium	wild	wild	T2	100.015	96.6813	-
LA2184	S. pimpinellifolium	wild	wild	T2	75.6849	70.749	-
LA0746	S. cheesmaniae	wild	wild	T2	0	97.9956	0
TRVA1780	S. lycopersicum "de penjar o da serbo"	traditional_penjar	traditional	T2	92.932	32.39	0
BGV006071	S. lycopersicon cerasiforme	Cerasiforme	Cerasiforme	T2	84.0865	37.3008	-
Marmalindo	S. lycopersicum	Modern_Inbred	Modern	T2	79.4683	47.777	-
Micron	S. lycopersicum	Modern_Inbred	Modern	T2	71.2197	61.0038	17.4869
Pixel	S. lycopersicum	Modern_Inbred	Modern	T2	81.677	44.6677	-
E34745	S. lycopersicum_commercial	Modern_Commercial	Modern	T2	82.1297	55.0889	-
alindi-811	S. lycopersicum_commercial	Modern_Commercial	Modern	T2	84.6022	60.5132	0
Arbason	S. lycopersicum_commercial	Modern_Commercial	Modern	T2	69.9869	51.5998	0
Belle	S. lycopersicum_commercial	Modern_Commercial	Modern	T2	83.3202	40.6119	0
Campari	S. lycopersicum_commercial	Modern_Commercial	Modern	T2	71.4154	61.805	0
Daniela	S. lycopersicum_commercial	Modern_Commercial	Modern	T2	79.0566	32.4193	0
Elpida	S. lycopersicum_commercial	Modern_Commercial	Modern	T2	84.3619	56.6535	0
Forester	S. lycopersicum_commercial	Modern_Commercial	Modern	T2	75.5424	32.5105	16.4283
Kanavaro	S. lycopersicum_commercial	Modern_Commercial	Modern	T2	87.0075	59.5013	0.455741
Lezaforta	S. lycopersicum_commercial	Modern_Commercial	Modern	T2	69.175	40.7891	0.455741
Marenza	S. lycopersicum_commercial	Modern_Commercial	Modern	T2	75.4313	34.4213	0.455741
Pitenza	S. lycopersicum_commercial	Modern_Commercial	Modern	T2	76.5427	37.7439	0.455741
Savantas	S. lycopersicum_commercial	Modern_Commercial	Modern	T2	84.1292	48.183	0.455741
Sylviana	S. lycopersicum_commercial	Modern_Commercial	Modern	T2	68.8768	42.88	0.455741
Vedetta	S. lycopersicum_commercial	Modern_Commercial	Modern	T2	88.3345	40.4557	0.455741
GRAZIANO	S. lycopersicum_commercial	Modern_Commercial	Modern	T2	82.678	78.2335	-
GUSTINO	S. lycopersicum_commercial	Modern_Commercial	Modern	T2	77.5391	37.5986	-
BGV007109	S. pimpinellifolium	wild	wild	T2 T3	92.6268	62.5067	34.8976
BGV007111	S. pimpinellifolium	wild	wild	T2 T3	97.2226	61.4456	99.6035
LA0480	S. pimpinellifolium	wild	wild	T2 T3	98.8783	86.8567	88.9035
TRBA1860	S. lycopersicum "de penjar o da serbo"	traditional_penjar	traditional	T2 T3	38.6702	54.3268	46.8401
TRVI0460	S. lycopersicum "de penjar o da serbo"	traditional_penjar	traditional	T2 T3	93.5313	40.3218	46.8401
LA2661	S. lycopersicum	traditional	traditional	T2 T3	92.3148	57.3008	30.461
afamia	S. lycopersicum_commercial	Modern_Commercial	Modern	T2 T3	91.1633	74.0609	21.9381
Bellfort	S. lycopersicum_commercial	Modern_Commercial	Modern	T2 T3	56.0844	48.3739	20.6765
Celestino	S. lycopersicum_commercial	Modern_Commercial	Modern	T2 T3	73.3202	37.1962	36.3505
Durinta	S. lycopersicum_commercial	Modern_Commercial	Modern	T2 T3	72.3273	56.2369	79.9869
Halay344	S. lycopersicum_commercial	Modern_Commercial	Modern	T2 T3	90.7851	48.1902	29.0272
Manadi	S. lycopersicum_commercial	Modern_Commercial	Modern	T2 T3	71.1105	50.952	38.9173
Praetorius	S. lycopersicum_commercial	Modern_Commercial	Modern	T2 T3	84.1292	72.5488	32.8882
PaiPai	S. lycopersicum_commercial	Modern_Commercial	Modern	T2 T3	74.8743	65.1616	79.0272
Tugba	S. lycopersicum_commercial	Modern_Commercial	Modern	T2 T3	82.2739	79.6224	60.4557
Vento	S. lycopersicum_commercial	Modern_Commercial	Modern	T2 T3	86.6626	41.1965	66.0807
MAXEZA	S. lycopersicum_commercial	Modern_Commercial	Modern	T2 T3	92.3476	77.3788	43.3129
MILANESA	S. lycopersicum_commercial	Modern_Commercial	Modern	T2 T3	74.4557	75.4557	33.7891
MILLANDRO	S. lycopersicum_commercial	Modern_Commercial	Modern	T2 T3	78.2335	60.7732	47.8242
TEMPTATION	S. lycopersicum_commercial	Modern_Commercial	Modern	T2 T3	80.8129	40.4557	73.183
Remo	S. lycopersicum	Modern_Inbred	Modern	T2 T3	93.3202	54.7038	31.4683
Aegean	S. lycopersicum_commercial	Modern_Commercial	Modern	T2 T3	33.3202	39.2726	33.3202
BGV007947	S. pimpinellifolium	wild	wild	T3	88.2828	0	55.1591
BGV008030	S. pimpinellifolium	wild	wild	T3	87.1035	0	42.4607
TRVA0030	S. lycopersicum "de penjar o da serbo"	traditional_penjar	traditional	T3	34.2641	8.87221	45.6146
TRVIO040	S. lycopersicum "de penjar o da serbo"	traditional_penjar	traditional	T3	79.4423	15.9103	85.4956
TRBA1140	S. lycopersicum "de penjar o da serbo"	traditional_penjar	traditional	T3	72.0035	0	21.2099
TRBA0420	S. lycopersicum "de penjar o da serbo"	traditional_penjar	traditional	T3	33.1146	24.7813	99.7813
LA3120	S. lycopersicum	traditional	traditional	T3	72.0878	0.157963	41.5373
BGV006274	S. lycopersicum cerasiforme	Cerasiforme	Cerasiforme	T3	79.3246	0.157963	45.6125
BGV006792	S. lycopersicum cerasiforme	Cerasiforme	Cerasiforme	T3	89.6316	0.157963	32.3008
BGV007888	S. lycopersicum cerasiforme	Cerasiforme	Cerasiforme	T3	77.5773	0.157963	75.158
Tomate Fi H13-91	S. lycopersicum	Modern_Inbred	Modern	T3	74.232	0.157963	28.7294
CLX 37847	S. lycopersicum	Modern_Inbred	Modern	T3	78.7294	21.5865	33.4913
DZ11-1	S. lycopersicum	Modern_Inbred	Modern	T3	68.7294	14.4437	28.7294
Garance	S. lycopersicum	Modern_Inbred	Modern	T3	76.3026	21.2634	55.25
TRCA1280	S. lycopersicum "de penjar o da serbo"	traditional_penjar	traditional	T3	18.5054	24.5152	99.9869
TRCA1460	S. lycopersicum "de penjar o da serbo"	traditional_penjar	traditional	T3	89.176	0	88.8757
TRVA2790	S. lycopersicum "de penjar o da serbo"	traditional_penjar	traditional	T3	40.8959	7.12971	72.7141
TRVA1730	S. lycopersicum "de penjar o da serbo"	traditional_penjar	traditional	T3	69.9869	19.3417	40.7276
TRVA1480	S. lycopersicum "de penjar o da serbo"	traditional_penjar	traditional	T3	58.1264	-0.0131481	23.0638
E50142	S. lycopersicum_commercial	Modern_Commercial	Modern	T3	83.9869	16.1159	49.9869
Gironda	S. lycopersicum_commercial	Modern_Commercial	Modern	T3	74.3642	5.46948	47.2396
Mozateco	S. lycopersicum_commercial	Modern_Commercial	Modern	T3	70.8517	29.3019	30.7442
Retaj	S. lycopersicum_commercial	Modern_Commercial	Modern	T3	84.1767	23.183	39.5862
Velocity	S. lycopersicum_commercial	Modern_Commercial	Modern	T3	92.1224	28.2335	37.1224
BAIKONUR	S. lycopersicum_commercial	Modern_Commercial	Modern	T3	93.5592	7.5986	25.4557

## Sheet: Sup4 FLN and FRN MCVRI
	FLN_truss2		FLN_truss3		FLN_truss4		FLN_truss5
Genotypes	Mean	Dunnett	Mean	Dunnett	Mean	Dunnett	Mean	Dunnett
BG617/14	4.5	A	3	A	3	A	2	A
BG1923/15	35.5	B	22.5	B	33	B	19	B
BG ALIA	12	A	10	A	10	A	9	A
BGV006071	9	A	8	A	7	A	8	A
Durinta	8.5	A	9	A	7	A	5.5	A
E7	16	A	11	A	9	A	9	A
E8	14	A	13	A	8	A	7	A
E17	8	A	7	A	7	A	3.5	A
E36	10	A	11	A	6	A	7	A
E37	12	A	12	A	12	A	11	B
E45	11	A	9	A	7	A	6	A
E53	11	A	10	A	8	A	7	A
E76	19.5	A	11	A	8	A	7	A
Manadi	8	A	8	A	8	A	4.5	A
PaiPai	8	A	7	A	8	A	8	A
TEMPTATION	11	A	9	A	9	A	9	A
MoneyMaker	15	A	10	A	8	A	4	A
	FRN_truss2		FRN_truss3		FRN_truss4		FRN_truss5
Genotypes	Mean	Dunnett	Mean	Dunnett	Mean	Dunnett	Mean	Dunnett
BG617/14	3.5	A	1.5	A	1.5	A	1	A
BG1923/15	30	B	19.5	B	29	B	16	B
BG ALIA	11	A	10	A	7.5	A	8.5	A
BGV006071	7	A	5	A	5	A	6	A
Durinta	8.5	A	8	A	6.5	A	4	A
E7	15	A	9	A	7	A	7.5	A
E8	13.5	A	12.5	A	7.5	A	5.5	A
E17	8	A	4	A	3.5	A	2	A
E36	10	A	9.5	A	5	A	5.5	A
E37	12	A	10	A	9	A	7	A
E45	10	B	8	A	6	A	3	A
E53	10	A	9	A	5	A	2.5	A
E76	18	A	9	A	8	A	6	A
Manadi	8	A	6	A	6	A	4	A
PaiPai	8	A	6	A	5	A	6	A
TEMPTATION	11	A	9	A	7.5	A	5	A
MoneyMaker	13	A	8	A	4.5	A	2.5	A
